# Supplementary material for: Effect of blood flow restriction training on health promotion in middle-aged and elderly women: a systematic review and meta-analysis
Source: Front Physiol. 2024 Jul 2;15:1392483. doi: 10.3389/fphys.2024.1392483 (PMC11249765; doi:10.3389/fphys.2024.1392483)
Supplement: Supplementary file 1 [file Table1.XLSX]

## Sheet: 合并数据
study	N1	Mean 1	SD 1	N2	Mean 2	SD 2
Silva 2015	5	40.1	7.39	10	32.6	6.35
Ruaro 2019	16	25.58	3.96	17	21.58	4.37
Linero 2021	7	124.29	4.93	19	125	37.28
Thiebaud 2013	6	107	19.4	8	112.2	22.7
Cezar 2016c	8	81.75	3.28	15	75.89	3.12
Cezar 2016b	8	129.75	2.25	15	137.32	5.26
Cezar 2016a	8	81.5	2.97	15	87.87	4.08
Pinto 2018a	6	74.2	2.5	12	73.4	3.33
Pinto 2018b	6	129.8	2.9	12	136.05	5.55
Pinto 2018c	6	73.7	2	12	78.85	5.12
